# Supplementary material for: Assessing CFTR Function and Epithelial Morphology in Human Nasal Respiratory Cell Cultures: A Combined Immunofluorescence and Electrophysiological Study
Source: Int J Mol Sci. 2025 Aug 6;26(15):7618. doi: 10.3390/ijms26157618 (PMC12347603; doi:10.3390/ijms26157618)
Supplement: Supplementary file 1 [file ijms-26-07618-s001.zip]

Archive with 1 entries (1 files):
- ijms-3764781-supplementary.pdf
